# Supplementary material for: Stress-Associated and Growth-Dependent Mutagenesis Are Divergently Regulated by c-di-AMP Levels in Bacillus subtilis
Source: Int J Mol Sci. 2022 Dec 27;24(1):455. doi: 10.3390/ijms24010455 (PMC9820435; doi:10.3390/ijms24010455)
Supplement: Supplementary file 1 [file ijms-24-00455-s001.zip]

Archive with 1 entries (1 files):
- ijms-1998559-supplementary.pdf
